# Supplementary material for: The Landscape of Alternative Splicing Regulating Potassium Use Efficiency in Nicotiana tabacum
Source: Front Plant Sci. 2021 Nov 8;12:774829. doi: 10.3389/fpls.2021.774829 (PMC8630638; doi:10.3389/fpls.2021.774829)
Supplement: Supplementary Table 1 — Summary of RNA-Seq results. [file Table_1.XLSX]

## Sheet: TableS1
Table S1 Summary of RNA-Seq results
Sample name	Tissue	Treatment	Raw reads	Raw bases	Mean Length	Q20	Q30	Clean reads	Clean based	Mean Length	Q20	Q30	Unique Mapping%
Y1-CKR1_1	Root	Control	14827088	2224063200	150	98.58	95.57	14731925	2207954282	149.9	98.65	95.67	0.6783
Y1-CKR1_2	Root	Control	14827088	2224063200	150	97.41	92.72	14731925	2207920716	149.9	97.67	93.05
Y1-CKR2_1	Root	Control	14905478	2235821700	150	98.53	95.44	14818750	2220993151	149.9	98.6	95.53	0.6773
Y1-CKR2_2	Root	Control	14905478	2235821700	150	97.39	92.61	14818750	2220959424	149.9	97.63	92.91
Y1-CKR3_1	Root	Control	12971579	1945736850	150	98.48	95.36	12901231	1933666701	149.9	98.55	95.46	0.657
Y1-CKR3_2	Root	Control	12971579	1945736850	150	97.57	93.08	12901231	1933645146	149.9	97.79	93.36
Y1-CKS1_1	Shoot	Control	15925039	2388755850	150	98.5	95.37	15863635	2377769872	149.9	98.56	95.45	0.7225
Y1-CKS1_2	Shoot	Control	15925039	2388755850	150	97.97	93.91	15863635	2377785537	149.9	98.11	94.1
Y1-CKS2_1	Shoot	Control	13568470	2035270500	150	98.5	95.35	13494873	2022713303	149.9	98.57	95.46	0.7244
Y1-CKS2_2	Shoot	Control	13568470	2035270500	150	96.93	91.48	13494873	2022694709	149.9	97.14	91.75
Y1-CKS3_1	Shoot	Control	14855676	2228351400	150	98.54	95.48	14787370	2216579654	149.9	98.61	95.57	0.7229
Y1-CKS3_2	Shoot	Control	14855676	2228351400	150	97.67	93.21	14787370	2216574993	149.9	97.84	93.44
Y1-LKR1_1	Root	Low K+	12053171	1807975650	150	98.46	95.33	11991389	1797365022	149.9	98.52	95.42	0.6844
Y1-LKR1_2	Root	Low K+	12053171	1807975650	150	97.83	93.7	11991389	1797345467	149.9	98.03	93.96
Y1-LKR2_1	Root	Low K+	15013830	2252074500	150	98.52	95.44	14924347	2237072383	149.9	98.58	95.54	0.6763
Y1-LKR2_2	Root	Low K+	15013830	2252074500	150	97.5	92.9	14924347	2237050115	149.9	97.74	93.2
Y1-LKS1_1	Shoot	Low K+	15582667	2337400050	150	98.47	95.34	15513592	2325711771	149.9	98.53	95.42	0.7147
Y1-LKS1_2	Shoot	Low K+	15582667	2337400050	150	97.7	93.31	15513592	2325703142	149.9	97.87	93.53
Y1-LKS2_1	Shoot	Low K+	15561954	2334293100	150	98.53	95.42	15469346	2318763839	149.9	98.58	95.5	0.7342
Y1-LKS2_2	Shoot	Low K+	15561954	2334293100	150	97.74	93.54	15469346	2318746544	149.9	97.97	93.85
Y1-LKS3_1	Shoot	Low K+	14614431	2192164650	150	98.48	95.27	14550225	2180987441	149.9	98.54	95.34	0.7221
Y1-LKS3_2	Shoot	Low K+	14614431	2192164650	150	97.99	94	14550225	2180983866	149.9	98.16	94.22
