# Supplementary material for: The Landscape of Alternative Splicing Regulating Potassium Use Efficiency in Nicotiana tabacum
Source: Front Plant Sci. 2021 Nov 8;12:774829. doi: 10.3389/fpls.2021.774829 (PMC8630638; doi:10.3389/fpls.2021.774829)
Supplement: Supplementary Table 2 — GO enrichment results of DAS and DE genes in shoot and root. [file Table_2.XLSX]

## Sheet: DAS-root
TableS2. GO enrichment results of DAS and DE genes in shoot and root.
GO term	Ontology	Description	Number in input list	Number in BG/Ref	p-value	FDR
GO:0046486	P	glycerolipid metabolic process	10	40	8.4e-07	0.00086
GO:0016070	P	RNA metabolic process	68	1384	1.1e-05	0.002
GO:0016071	P	mRNA metabolic process	10	55	1e-05	0.002
GO:0030258	P	lipid modification	7	21	8e-06	0.002
GO:0006650	P	glycerophospholipid metabolic process	9	40	6.3e-06	0.002
GO:0006397	P	mRNA processing	10	55	1e-05	0.002
GO:0051716	P	cellular response to stimulus	17	169	1.5e-05	0.002
GO:0033554	P	cellular response to stress	17	169	1.5e-05	0.002
GO:0030384	P	phosphoinositide metabolic process	8	38	3.1e-05	0.0036
GO:0016311	P	dephosphorylation	9	52	4e-05	0.0037
GO:0006281	P	DNA repair	16	166	4.3e-05	0.0037
GO:0006974	P	response to DNA damage stimulus	16	166	4.3e-05	0.0037
GO:0006644	P	phospholipid metabolic process	10	80	0.00018	0.014
GO:0006351	P	transcription, DNA-dependent	43	849	0.00026	0.019
GO:0032774	P	RNA biosynthetic process	43	853	0.00029	0.02
GO:0010033	P	response to organic substance	5	19	0.00042	0.022
GO:0019637	P	organophosphate metabolic process	10	89	0.00038	0.022
GO:0009719	P	response to endogenous stimulus	5	19	0.00042	0.022
GO:0009725	P	response to hormone stimulus	5	19	0.00042	0.022
GO:0007049	P	cell cycle	7	44	0.00045	0.023
GO:0005515	F	protein binding	181	1519	2.8e-59	1.8e-56
GO:0004674	F	protein serine/threonine kinase activity	25	31	1.4e-24	4.5e-22
GO:0005488	F	binding	474	12096	6.2e-23	1.3e-20
GO:0016705	F	oxidoreductase activity, acting on paired donors, with incorporation or reduction of molecular oxygen	13	70	3.9e-07	6.3e-05
GO:0046983	F	protein dimerization activity	16	161	3.1e-05	0.004
GO:0000166	F	nucleotide binding	147	3882	0.00012	0.013
GO:0016818	F	hydrolase activity, acting on acid anhydrides, in phosphorus-containing anhydrides	40	799	0.00053	0.031
GO:0004518	F	nuclease activity	15	189	0.00053	0.031
GO:0008270	F	zinc ion binding	45	924	0.00042	0.031
GO:0003682	F	chromatin binding	7	44	0.00045	0.031
GO:0017111	F	nucleoside-triphosphatase activity	38	744	0.00051	0.031
GO:0044428	C	nuclear part	23	126	1.9e-11	3.9e-09
GO:0005654	C	nucleoplasm	9	51	3.5e-05	0.0018
GO:0000228	C	nuclear chromosome	5	10	3.6e-05	0.0018
GO:0044451	C	nucleoplasm part	9	51	3.5e-05	0.0018
GO:0005634	C	nucleus	58	1184	5.6e-05	0.0023
GO:0016021	C	integral to membrane	45	849	7.1e-05	0.0024
GO:0031981	C	nuclear lumen	9	59	9.5e-05	0.0028
GO:0031224	C	intrinsic to membrane	45	885	0.00017	0.0044
GO:0070013	C	intracellular organelle lumen	9	82	0.00087	0.016
GO:0043233	C	organelle lumen	9	82	0.00087	0.016
GO:0005667	C	transcription factor complex	5	22	0.00074	0.016

## Sheet: DE-shoot
GO term	Ontology	Description	Number in input list	Number in BG/Ref	p-value	FDR
GO:0006355	P	regulation of transcription, DNA-dependent	81	777	9.3e-16	5.6e-13
GO:0006351	P	transcription, DNA-dependent	85	849	1.5e-15	5.6e-13
GO:0032774	P	RNA biosynthetic process	85	853	1.9e-15	5.6e-13
GO:0051252	P	regulation of RNA metabolic process	81	781	1.2e-15	5.6e-13
GO:0005976	P	polysaccharide metabolic process	25	191	2.1e-07	5e-05
GO:0006073	P	cellular glucan metabolic process	19	119	4.2e-07	7.9e-05
GO:0044042	P	glucan metabolic process	19	120	4.7e-07	7.9e-05
GO:0016070	P	RNA metabolic process	89	1384	5.6e-07	8.1e-05
GO:0044264	P	cellular polysaccharide metabolic process	19	131	1.5e-06	0.00015
GO:0051234	P	establishment of localization	128	2270	1.5e-06	0.00015
GO:0006810	P	transport	128	2270	1.5e-06	0.00015
GO:0051179	P	localization	129	2294	1.6e-06	0.00015
GO:0000003	P	reproduction	6	7	2.7e-06	0.00021
GO:0010033	P	response to organic substance	8	19	2.9e-06	0.00021
GO:0009719	P	response to endogenous stimulus	8	19	2.9e-06	0.00021
GO:0009725	P	response to hormone stimulus	8	19	2.9e-06	0.00021
GO:0006629	P	lipid metabolic process	50	703	1.7e-05	0.0011
GO:0045449	P	regulation of transcription	81	1341	1.6e-05	0.0011
GO:0051171	P	regulation of nitrogen compound metabolic process	81	1357	2.4e-05	0.0013
GO:0031323	P	regulation of cellular metabolic process	84	1421	2.4e-05	0.0013
GO:0019219	P	regulation of nucleobase, nucleoside, nucleotide and nucleic acid metabolic process	81	1357	2.4e-05	0.0013
GO:0010468	P	regulation of gene expression	82	1381	2.5e-05	0.0014
GO:0009889	P	regulation of biosynthetic process	81	1372	3.4e-05	0.0016
GO:0010556	P	regulation of macromolecule biosynthetic process	81	1372	3.4e-05	0.0016
GO:0031326	P	regulation of cellular biosynthetic process	81	1372	3.4e-05	0.0016
GO:0006350	P	transcription	85	1509	0.0001	0.0046
GO:0000096	P	sulfur amino acid metabolic process	9	48	0.00016	0.0067
GO:0016053	P	organic acid biosynthetic process	28	345	0.00017	0.0067
GO:0046394	P	carboxylic acid biosynthetic process	28	345	0.00017	0.0067
GO:0000097	P	sulfur amino acid biosynthetic process	8	39	0.00022	0.0085
GO:0050794	P	regulation of cellular process	105	2009	0.00024	0.0092
GO:0019222	P	regulation of metabolic process	86	1602	0.00041	0.015
GO:0065007	P	biological regulation	115	2285	0.00048	0.017
GO:0005985	P	sucrose metabolic process	6	24	0.00055	0.019
GO:0060255	P	regulation of macromolecule metabolic process	83	1561	0.00068	0.023
GO:0080090	P	regulation of primary metabolic process	82	1547	0.0008	0.026
GO:0006633	P	fatty acid biosynthetic process	11	90	0.00089	0.028
GO:0050896	P	response to stimulus	49	827	0.0011	0.035
GO:0046486	P	glycerolipid metabolic process	7	40	0.0012	0.037
GO:0071669	P	plant-type cell wall organization or biogenesis	7	41	0.0014	0.04
GO:0009664	P	plant-type cell wall organization	7	41	0.0014	0.04
GO:0071554	P	cell wall organization or biogenesis	19	231	0.0015	0.042
GO:0005515	F	protein binding	211	1519	1.4e-59	1.1e-56
GO:0005488	F	binding	565	12096	4.6e-15	1.8e-12
GO:0046983	F	protein dimerization activity	30	161	7.2e-12	1.9e-09
GO:0016705	F	oxidoreductase activity, acting on paired donors, with incorporation or reduction of molecular oxygen	18	70	1.5e-09	2.9e-07
GO:0016762	F	xyloglucan:xyloglucosyl transferase activity	10	15	5.8e-09	9.2e-07
GO:0005507	F	copper ion binding	25	190	1.9e-07	2.6e-05
GO:0005215	F	transporter activity	84	1308	1.2e-06	0.00014
GO:0015082	F	di-, tri-valent inorganic cation transmembrane transporter activity	7	15	7.2e-06	0.00071
GO:0003682	F	chromatin binding	10	44	1.7e-05	0.0015
GO:0016798	F	hydrolase activity, acting on glycosyl bonds	47	665	3.4e-05	0.0027
GO:0003677	F	DNA binding	99	1785	4.8e-05	0.0034
GO:0015103	F	inorganic anion transmembrane transporter activity	5	9	8.4e-05	0.0055
GO:0016740	F	transferase activity	191	4013	0.00011	0.0065
GO:0016747	F	transferase activity, transferring acyl groups other than amino-acyl groups	28	339	0.00013	0.0066
GO:0004553	F	hydrolase activity, hydrolyzing O-glycosyl compounds	44	643	0.00012	0.0066
GO:0030554	F	adenyl nucleotide binding	147	2990	0.0002	0.0094
GO:0001883	F	purine nucleoside binding	147	2990	0.0002	0.0094
GO:0001882	F	nucleoside binding	147	2995	0.00022	0.0096
GO:0046527	F	glucosyltransferase activity	13	107	0.00033	0.013
GO:0000166	F	nucleotide binding	182	3882	0.00034	0.013
GO:0016407	F	acetyltransferase activity	6	23	0.00045	0.017
GO:0005509	F	calcium ion binding	16	162	0.00061	0.022
GO:0035251	F	UDP-glucosyltransferase activity	12	104	0.00084	0.028
GO:0003700	F	transcription factor activity	43	688	0.00084	0.028
GO:0016746	F	transferase activity, transferring acyl groups	29	412	0.0011	0.033
GO:0050660	F	FAD binding	13	123	0.0011	0.033
GO:0005576	C	extracellular region	28	133	2.9e-12	8.3e-10
GO:0048046	C	apoplast	16	52	1.4e-09	2e-07
GO:0031224	C	intrinsic to membrane	63	885	1.3e-06	0.00013
GO:0016021	C	integral to membrane	60	849	2.9e-06	0.00021
GO:0016020	C	membrane	164	3195	9.1e-06	0.00052
GO:0030660	C	Golgi-associated vesicle membrane	7	21	4.2e-05	0.002
GO:0005618	C	cell wall	17	146	6.9e-05	0.0028
GO:0005798	C	Golgi-associated vesicle	7	25	0.0001	0.0037
GO:0030312	C	external encapsulating structure	17	160	0.00019	0.0061
GO:0030120	C	vesicle coat	8	42	0.00034	0.0069
GO:0030662	C	coated vesicle membrane	8	42	0.00034	0.0069
GO:0012506	C	vesicle membrane	8	42	0.00034	0.0069
GO:0030659	C	cytoplasmic vesicle membrane	8	42	0.00034	0.0069
GO:0030135	C	coated vesicle	8	42	0.00034	0.0069
GO:0005875	C	microtubule associated complex	5	14	0.00042	0.008
GO:0044433	C	cytoplasmic vesicle part	8	45	0.00051	0.0091
GO:0016023	C	cytoplasmic membrane-bounded vesicle	8	47	0.00066	0.01
GO:0031988	C	membrane-bounded vesicle	8	47	0.00066	0.01
GO:0031982	C	vesicle	8	50	0.00095	0.014
GO:0031410	C	cytoplasmic vesicle	8	50	0.00095	0.014
GO:0000139	C	Golgi membrane	7	41	0.0014	0.019
GO:0044430	C	cytoskeletal part	14	152	0.0024	0.031

## Sheet: DAS-shoot
DAS-shoot	GO term	Ontology	Description	Number in input list	Number in BG/Ref	p-value	FDR
MSTRG.44812	GO:0016070	P	RNA metabolic process	64	1384	2.1e-05	0.02
MSTRG.44595	GO:0030258	P	lipid modification	6	21	5.4e-05	0.025
MSTRG.44505	GO:0005515	F	protein binding	164	1519	1.2e-51	7e-49
MSTRG.44447	GO:0004674	F	protein serine/threonine kinase activity	23	31	1.1e-22	3.1e-20
MSTRG.44266	GO:0005488	F	binding	445	12096	3.4e-21	6.7e-19
MSTRG.44022	GO:0022804	F	active transmembrane transporter activity	25	331	7.1e-06	0.00089
MSTRG.44786	GO:0008270	F	zinc ion binding	49	924	7.5e-06	0.00089
MSTRG.43869	GO:0000166	F	nucleotide binding	145	3882	1.4e-05	0.0014
MSTRG.43580	GO:0016887	F	ATPase activity	26	407	6.9e-05	0.0058
MSTRG.43545	GO:0017111	F	nucleoside-triphosphatase activity	38	744	0.00016	0.012
MSTRG.43463	GO:0015291	F	secondary active transmembrane transporter activity	13	142	0.0002	0.013
MSTRG.43446	GO:0016462	F	pyrophosphatase activity	38	784	0.00044	0.026
MSTRG.43331	GO:0016818	F	hydrolase activity, acting on acid anhydrides, in phosphorus-containing anhydrides	38	799	0.00061	0.033
MSTRG.43136	GO:0042623	F	ATPase activity, coupled	19	300	0.0007	0.033
MSTRG.42871	GO:0043492	F	ATPase activity, coupled to movement of substances	12	143	0.00072	0.033
MSTRG.42642	GO:0015297	F	antiporter activity	10	108	0.00098	0.041
MSTRG.42606	GO:0016021	C	integral to membrane	45	849	1.8e-05	0.0023
MSTRG.42558	GO:0031224	C	intrinsic to membrane	45	885	4.7e-05	0.003
MSTRG.42540
MSTRG.41662
MSTRG.41458
MSTRG.41411
MSTRG.41109
MSTRG.42161
MSTRG.40957
MSTRG.40907
MSTRG.40591
MSTRG.40353
MSTRG.40175
MSTRG.39565
MSTRG.39565
MSTRG.39530
MSTRG.39317
MSTRG.41591
MSTRG.39029
MSTRG.38994
MSTRG.38675
MSTRG.38290
MSTRG.38108
MSTRG.37972
MSTRG.37972
MSTRG.37571
MSTRG.37410
MSTRG.37345
MSTRG.37315
MSTRG.36952
MSTRG.36723
MSTRG.36575
MSTRG.36575
MSTRG.36502
MSTRG.41525
MSTRG.41525
MSTRG.35566
MSTRG.34864
MSTRG.44005
MSTRG.44005
MSTRG.34314
MSTRG.34314
MSTRG.34265
MSTRG.33916
MSTRG.33708
MSTRG.33603
MSTRG.33551
MSTRG.39491
MSTRG.33130
MSTRG.32941
MSTRG.32534
MSTRG.32523
MSTRG.32431
MSTRG.35054
MSTRG.44435
MSTRG.32016
MSTRG.33474
MSTRG.31762
MSTRG.41915
MSTRG.39668
MSTRG.15036
MSTRG.27196
MSTRG.1173
MSTRG.6241
MSTRG.40523
MSTRG.13973
MSTRG.13729
MSTRG.13603
MSTRG.44244
MSTRG.3488
MSTRG.14740
MSTRG.14740
MSTRG.10644
MSTRG.18636
MSTRG.18636
MSTRG.12819
MSTRG.12571
MSTRG.21814
MSTRG.36801
MSTRG.36801
MSTRG.36801
MSTRG.19038
MSTRG.13881
MSTRG.13881
MSTRG.29546
MSTRG.6423
MSTRG.29570
MSTRG.19066
MSTRG.11193
MSTRG.34661
MSTRG.14457
MSTRG.10983
MSTRG.14915
MSTRG.3554
MSTRG.30065
MSTRG.10561
MSTRG.10543
MSTRG.32895
MSTRG.10250
MSTRG.10119
MSTRG.13736
MSTRG.1762
MSTRG.7951
MSTRG.4279
MSTRG.10198
MSTRG.4105
MSTRG.29282
MSTRG.9275
MSTRG.30260
MSTRG.8359
MSTRG.2045
MSTRG.3517
MSTRG.13295
MSTRG.8859
MSTRG.27407
MSTRG.14596
MSTRG.14596
MSTRG.33707
MSTRG.757
MSTRG.8712
MSTRG.6536
MSTRG.10864
MSTRG.16027
MSTRG.29462
MSTRG.14914
MSTRG.15039
MSTRG.12736
MSTRG.8362
MSTRG.6857
MSTRG.11612
MSTRG.5740
MSTRG.11209
MSTRG.27191
MSTRG.13964
MSTRG.13964
MSTRG.14918
MSTRG.2839
MSTRG.5893
MSTRG.4967
MSTRG.19638
MSTRG.2779
MSTRG.20379
MSTRG.3594
MSTRG.2096
MSTRG.29463
MSTRG.14553
MSTRG.14639
MSTRG.33024
MSTRG.6557
MSTRG.23314
MSTRG.21724
MSTRG.15561
MSTRG.4244
MSTRG.40611
MSTRG.501
MSTRG.1293
MSTRG.32631
MSTRG.32631
MSTRG.32631
MSTRG.2651
MSTRG.3421
MSTRG.126
MSTRG.826
MSTRG.4942
MSTRG.4942
MSTRG.919
MSTRG.4576
MSTRG.4576
MSTRG.4576
MSTRG.41556
MSTRG.41556
MSTRG.41556
MSTRG.41556
MSTRG.4248
MSTRG.41635
MSTRG.3400
MSTRG.10305
MSTRG.6700
MSTRG.31324
MSTRG.14849
MSTRG.32244
MSTRG.4962
MSTRG.754
MSTRG.15659
MSTRG.41138
MSTRG.41138
MSTRG.42552
MSTRG.6732
MSTRG.6732
MSTRG.6555
MSTRG.6555
MSTRG.6555
MSTRG.6555
MSTRG.23688
MSTRG.22983
MSTRG.22983
MSTRG.22983
MSTRG.22983
MSTRG.44484
MSTRG.7484
MSTRG.13474
MSTRG.7039
MSTRG.44144
MSTRG.23531
MSTRG.7174
MSTRG.30102
MSTRG.5292
MSTRG.36807
MSTRG.3934
MSTRG.15605
MSTRG.18722
MSTRG.1981
MSTRG.5512
MSTRG.4308
MSTRG.41575
MSTRG.20788
MSTRG.22091
MSTRG.5919
MSTRG.7071
MSTRG.6416
MSTRG.6416
MSTRG.4794
MSTRG.4794
MSTRG.4834
MSTRG.18319
MSTRG.17293
MSTRG.8691
MSTRG.6689
MSTRG.5456
MSTRG.15360
MSTRG.5428
MSTRG.31915
MSTRG.6633
MSTRG.6748
MSTRG.40962
MSTRG.36542
MSTRG.5953
MSTRG.4937
MSTRG.12964
MSTRG.11167
MSTRG.6292
MSTRG.26494
MSTRG.26494
MSTRG.6353
MSTRG.20991
MSTRG.3706
MSTRG.19852
MSTRG.15708
MSTRG.15708
MSTRG.35632
MSTRG.30181
MSTRG.7081
MSTRG.7081
MSTRG.35195
MSTRG.7115
MSTRG.7115
MSTRG.10911
MSTRG.15191
MSTRG.8374
MSTRG.15639
MSTRG.20618
MSTRG.15839
MSTRG.16126
MSTRG.16055
MSTRG.17636
MSTRG.16081
MSTRG.28324
MSTRG.7353
MSTRG.16872
MSTRG.17698
MSTRG.43377
MSTRG.16894
MSTRG.17034
MSTRG.17048
MSTRG.17227
MSTRG.17227
MSTRG.17310
MSTRG.44599
MSTRG.17462
MSTRG.20127
MSTRG.1283
MSTRG.1142
MSTRG.31634
MSTRG.32705
MSTRG.17996
MSTRG.20076
MSTRG.18183
MSTRG.18183
MSTRG.14273
MSTRG.25327
MSTRG.18675
MSTRG.18694
MSTRG.18869
MSTRG.27647
MSTRG.31956
MSTRG.19101
MSTRG.19328
MSTRG.7690
MSTRG.31909
MSTRG.4615
MSTRG.4615
MSTRG.21296
MSTRG.30425
MSTRG.23378
MSTRG.20110
MSTRG.20177
MSTRG.20177
MSTRG.22295
MSTRG.3209
MSTRG.20570
MSTRG.20592
MSTRG.982
MSTRG.8339
MSTRG.8339
MSTRG.38362
MSTRG.20873
MSTRG.21020
MSTRG.35470
MSTRG.21377
MSTRG.27132
MSTRG.21490
MSTRG.23718
MSTRG.43439
MSTRG.19636
MSTRG.36720
MSTRG.40929
MSTRG.22735
MSTRG.916
MSTRG.27322
MSTRG.23032
MSTRG.23068
MSTRG.38097
MSTRG.41398
MSTRG.38708
MSTRG.23513
MSTRG.23521
MSTRG.3326
MSTRG.29529
MSTRG.23592
MSTRG.24937
MSTRG.2607
MSTRG.24125
MSTRG.24195
MSTRG.24465
MSTRG.22882
MSTRG.24619
MSTRG.12990
MSTRG.12990
MSTRG.12990
MSTRG.17016
MSTRG.39208
MSTRG.30896
MSTRG.26902
MSTRG.25560
MSTRG.14084
MSTRG.25637
MSTRG.18679
MSTRG.31523
MSTRG.31523
MSTRG.43457
MSTRG.43457
MSTRG.43457
MSTRG.43128
MSTRG.4926
MSTRG.26691
MSTRG.26691
MSTRG.27247
MSTRG.18543
MSTRG.18981
MSTRG.18981
MSTRG.11024
MSTRG.28037
MSTRG.28217
MSTRG.28240
MSTRG.28398
MSTRG.28492
MSTRG.28494
MSTRG.31752
MSTRG.31752
MSTRG.31752
MSTRG.30348
MSTRG.29308
MSTRG.29347
MSTRG.29637
MSTRG.29669
MSTRG.29828
MSTRG.30191
MSTRG.35580
MSTRG.30671
MSTRG.30671
MSTRG.44420
MSTRG.43783
MSTRG.43560
MSTRG.42070
MSTRG.41903
MSTRG.41903
MSTRG.41328
MSTRG.41313
MSTRG.41064
MSTRG.39952
MSTRG.38523
MSTRG.38518
MSTRG.38390
MSTRG.38308
MSTRG.38183
MSTRG.38011
MSTRG.37941
MSTRG.37837
MSTRG.37699
MSTRG.37208
MSTRG.36829
MSTRG.36797
MSTRG.35798
MSTRG.34991
MSTRG.43162
MSTRG.34629
MSTRG.34427
MSTRG.34333
MSTRG.34285
MSTRG.34280
MSTRG.37841
MSTRG.33933
MSTRG.33933
MSTRG.33933
MSTRG.35913
MSTRG.33210
MSTRG.33173
MSTRG.33137
MSTRG.32969
MSTRG.32632
MSTRG.32538
MSTRG.31808
MSTRG.39888
MSTRG.31028
MSTRG.30969
MSTRG.33091
MSTRG.22825
MSTRG.14714
MSTRG.14120
MSTRG.20978
MSTRG.31478
MSTRG.13766
MSTRG.13412
MSTRG.13365
MSTRG.32117
MSTRG.37637
MSTRG.23336
MSTRG.4917
MSTRG.4917
MSTRG.6743
MSTRG.36236
MSTRG.10503
MSTRG.10606
MSTRG.1071
MSTRG.13987
MSTRG.21033
MSTRG.10266
MSTRG.37296
MSTRG.36321
MSTRG.23408
MSTRG.17280
MSTRG.29911
MSTRG.9449
MSTRG.14243
MSTRG.14243
MSTRG.639
MSTRG.7065
MSTRG.39413
MSTRG.40259
MSTRG.40259
MSTRG.1222
MSTRG.17667
MSTRG.8320
MSTRG.37577
MSTRG.36876
MSTRG.492
MSTRG.2526
MSTRG.2526
MSTRG.14311
MSTRG.2048
MSTRG.22696
MSTRG.2753
MSTRG.247
MSTRG.1709
MSTRG.14797
MSTRG.21550
MSTRG.6961
MSTRG.32
MSTRG.26547
MSTRG.31483
MSTRG.5180
MSTRG.3294
MSTRG.5370
MSTRG.1758
MSTRG.20209
MSTRG.8202
MSTRG.2533
MSTRG.3407
MSTRG.3407
MSTRG.7927
MSTRG.18642
MSTRG.40187
MSTRG.10357
MSTRG.9321
MSTRG.10460
MSTRG.3723
MSTRG.29287
MSTRG.5329
MSTRG.5543
MSTRG.1779
MSTRG.8673
MSTRG.18473
MSTRG.7265
MSTRG.7214
MSTRG.7214
MSTRG.7465
MSTRG.7478
MSTRG.25197
MSTRG.34232
MSTRG.34232
MSTRG.9392
MSTRG.9392
MSTRG.12277
MSTRG.17612
MSTRG.16309
MSTRG.16309
MSTRG.17073
MSTRG.16520
MSTRG.22893
MSTRG.25008
MSTRG.24651
MSTRG.16970
MSTRG.38281
MSTRG.17407
MSTRG.17744
MSTRG.23685
MSTRG.20481
MSTRG.18629
MSTRG.3382
MSTRG.27370
MSTRG.13092
MSTRG.11540
MSTRG.29212
MSTRG.1250
MSTRG.18021
MSTRG.18021
MSTRG.19858
MSTRG.23968
MSTRG.21407
MSTRG.21407
MSTRG.6525
MSTRG.20215
MSTRG.20293
MSTRG.44713
MSTRG.20427
MSTRG.20431
MSTRG.20449
MSTRG.20581
MSTRG.20617
MSTRG.5642
MSTRG.20983
MSTRG.21369
MSTRG.23317
MSTRG.44078
MSTRG.44078
MSTRG.21780
MSTRG.21817
MSTRG.21879
MSTRG.21879
MSTRG.33150
MSTRG.23258
MSTRG.22305
MSTRG.19154
MSTRG.22370
MSTRG.22531
MSTRG.23326
MSTRG.23462
MSTRG.28306
MSTRG.4298
MSTRG.9496
MSTRG.23996
MSTRG.29498
MSTRG.29389
MSTRG.24313
MSTRG.33257
MSTRG.24825
MSTRG.24172
MSTRG.44649
MSTRG.25822
MSTRG.26096
MSTRG.26202
MSTRG.23733
MSTRG.23733
MSTRG.26529
MSTRG.26949
MSTRG.27751
MSTRG.5214
MSTRG.5214
MSTRG.28676
MSTRG.22238
MSTRG.43717
MSTRG.41400
MSTRG.40122
MSTRG.39744
MSTRG.39298
MSTRG.39227
MSTRG.37949
MSTRG.37330
MSTRG.34660
MSTRG.34350
MSTRG.33293
MSTRG.33242
MSTRG.31666
MSTRG.12009
MSTRG.26368
MSTRG.10619
MSTRG.9980
MSTRG.41388
MSTRG.8583
MSTRG.18005
MSTRG.2437
MSTRG.4633
MSTRG.1704
MSTRG.29698
MSTRG.29698
MSTRG.3508
MSTRG.6225
MSTRG.20588
MSTRG.24669
MSTRG.5890
MSTRG.5890
MSTRG.5890
MSTRG.5890
MSTRG.5890
MSTRG.5890
MSTRG.25270
MSTRG.17047
MSTRG.20877
MSTRG.24145
MSTRG.24145
MSTRG.23619
MSTRG.20434
MSTRG.19581
MSTRG.19581
MSTRG.44320
MSTRG.44165
MSTRG.43716
MSTRG.43546
MSTRG.42594
MSTRG.42037
MSTRG.42037
MSTRG.41424
MSTRG.41112
MSTRG.40848
MSTRG.40848
MSTRG.39801
MSTRG.39598
MSTRG.39573
MSTRG.38670
MSTRG.38536
MSTRG.38353
MSTRG.38093
MSTRG.37840
MSTRG.37417
MSTRG.36847
MSTRG.36847
MSTRG.36417
MSTRG.35974
MSTRG.35733
MSTRG.35404
MSTRG.35362
MSTRG.35154
MSTRG.44400
MSTRG.33238
MSTRG.32936
MSTRG.36169
MSTRG.32109
MSTRG.32053
MSTRG.32053
MSTRG.32053
MSTRG.32053
MSTRG.32053
MSTRG.32053
MSTRG.32053
MSTRG.32036
MSTRG.32036
MSTRG.31253
MSTRG.36702
MSTRG.35538
MSTRG.11424
MSTRG.14730
MSTRG.14626
MSTRG.14619
MSTRG.31903
MSTRG.14330
MSTRG.14182
MSTRG.41468
MSTRG.40576
MSTRG.18844
MSTRG.20334
MSTRG.29583
MSTRG.840
MSTRG.11501
MSTRG.43747
MSTRG.2797
MSTRG.18064
MSTRG.12708
MSTRG.10839
MSTRG.2104
MSTRG.3249
MSTRG.3249
MSTRG.22348
MSTRG.8789
MSTRG.8789
MSTRG.30818
MSTRG.11046
MSTRG.17681
MSTRG.18820
MSTRG.14397
MSTRG.23072
MSTRG.19170
MSTRG.9473
MSTRG.9473
MSTRG.8882
MSTRG.10501
MSTRG.8772
MSTRG.8736
MSTRG.8736
MSTRG.8736
MSTRG.11718
MSTRG.8154
MSTRG.10689
MSTRG.3375
MSTRG.41079
MSTRG.84
MSTRG.34235
MSTRG.21707
MSTRG.180
MSTRG.180
MSTRG.31983
MSTRG.7004
MSTRG.40861
MSTRG.5581
MSTRG.5581
MSTRG.17846
MSTRG.4136
MSTRG.33964
MSTRG.394
MSTRG.23788
MSTRG.724
MSTRG.13581
MSTRG.13053
MSTRG.4677
MSTRG.33612
MSTRG.10955
MSTRG.32062
MSTRG.24796
MSTRG.9833
MSTRG.39520
MSTRG.1822
MSTRG.32307
MSTRG.16781
MSTRG.27176
MSTRG.38577
MSTRG.30262
MSTRG.30262
MSTRG.1422
MSTRG.1422
MSTRG.34603
MSTRG.2922
MSTRG.2922
MSTRG.3304
MSTRG.33527
MSTRG.4132
MSTRG.24957
MSTRG.6264
MSTRG.39171
MSTRG.1068
MSTRG.20968
MSTRG.11973
MSTRG.4096
MSTRG.4109
MSTRG.1792
MSTRG.4331
MSTRG.6688
MSTRG.31362
MSTRG.5102
MSTRG.31290
MSTRG.22931
MSTRG.5411
MSTRG.6029
MSTRG.5525
MSTRG.31297
MSTRG.15154
MSTRG.26710
MSTRG.1066
MSTRG.4739
MSTRG.18213
MSTRG.7243
MSTRG.13123
MSTRG.15397
MSTRG.15407
MSTRG.16280
MSTRG.33914
MSTRG.4989
MSTRG.3849
MSTRG.5664
MSTRG.13760
MSTRG.39218
MSTRG.39218
MSTRG.17500
MSTRG.22036
MSTRG.17507
MSTRG.24843
MSTRG.22692
MSTRG.17728
MSTRG.17890
MSTRG.34454
MSTRG.24224
MSTRG.11761
MSTRG.35349
MSTRG.1902
MSTRG.11433
MSTRG.20854
MSTRG.19354
MSTRG.19532
MSTRG.21645
MSTRG.9486
MSTRG.19899
MSTRG.19899
MSTRG.20170
MSTRG.24083
MSTRG.36285
MSTRG.18779
MSTRG.21371
MSTRG.21481
MSTRG.4246
MSTRG.21829
MSTRG.17621
MSTRG.29547
MSTRG.22759
MSTRG.9268
MSTRG.23805
MSTRG.30068
MSTRG.30068
MSTRG.17497
MSTRG.24685
MSTRG.41681
MSTRG.16590
MSTRG.25923
MSTRG.25427
MSTRG.42525
MSTRG.29130
MSTRG.26864
MSTRG.27347
MSTRG.42892
MSTRG.35822
MSTRG.28085
MSTRG.28520
MSTRG.28575
MSTRG.24106
MSTRG.29939
MSTRG.10124
MSTRG.30244
MSTRG.44317
MSTRG.43669
MSTRG.43510
MSTRG.41732
MSTRG.41732
MSTRG.41732
MSTRG.41653
MSTRG.41570
MSTRG.41455
MSTRG.41425
MSTRG.41425
MSTRG.41099
MSTRG.39743
MSTRG.44672
MSTRG.39547
MSTRG.39124
MSTRG.38102
MSTRG.36926
MSTRG.36776
MSTRG.40351
MSTRG.36462
MSTRG.35817
MSTRG.35532
MSTRG.35262
MSTRG.36580
MSTRG.35026
MSTRG.34932
MSTRG.34593
MSTRG.34593
MSTRG.33960
MSTRG.33875
MSTRG.33771
MSTRG.33771
MSTRG.32301
MSTRG.31952
MSTRG.31464
MSTRG.30985
MSTRG.29424
MSTRG.22094
MSTRG.4501
MSTRG.18391
MSTRG.9441
MSTRG.9141
MSTRG.6577
MSTRG.12537
MSTRG.13867
MSTRG.10953
MSTRG.10852
MSTRG.36975
MSTRG.28112
MSTRG.22317
MSTRG.13588
MSTRG.10027
MSTRG.9246
MSTRG.9246
MSTRG.17533
MSTRG.22023
MSTRG.22054
MSTRG.24732
MSTRG.8555
MSTRG.28408
MSTRG.40518
MSTRG.38192
MSTRG.11557
MSTRG.7910
MSTRG.7910
MSTRG.3581
MSTRG.3581
MSTRG.29513
MSTRG.14293
MSTRG.18429
MSTRG.486
MSTRG.9082
MSTRG.2171
MSTRG.25930
MSTRG.25930
MSTRG.25930
MSTRG.7424
MSTRG.14239
MSTRG.6031
MSTRG.10461
MSTRG.15743
MSTRG.6389
MSTRG.29328
MSTRG.8322
MSTRG.8322
MSTRG.11894
MSTRG.3493
MSTRG.3293
MSTRG.3293
MSTRG.12570
MSTRG.22424
MSTRG.39827
MSTRG.32404
MSTRG.44149
MSTRG.1010
MSTRG.1010
MSTRG.32516
MSTRG.13786
MSTRG.13786
MSTRG.13786
MSTRG.29231
MSTRG.29231
MSTRG.33909
MSTRG.1516
MSTRG.11751
MSTRG.4087
MSTRG.5126
MSTRG.23859
MSTRG.9583
MSTRG.4230
MSTRG.6447
MSTRG.4620
MSTRG.4620
MSTRG.4760
MSTRG.4773
MSTRG.24198
MSTRG.9076
MSTRG.4307
MSTRG.41072
MSTRG.6651
MSTRG.26
MSTRG.1507
MSTRG.1507
MSTRG.40110
MSTRG.26576
MSTRG.35999
MSTRG.15431
MSTRG.7356
MSTRG.36437
MSTRG.36437
MSTRG.36437
MSTRG.41319
MSTRG.42682
MSTRG.17157
MSTRG.17605
MSTRG.23772
MSTRG.20881
MSTRG.16357
MSTRG.29237
MSTRG.18326
MSTRG.18390
MSTRG.19058
MSTRG.19058
MSTRG.19626
MSTRG.19303
MSTRG.746
MSTRG.33155
MSTRG.2388
MSTRG.28832
MSTRG.20869
MSTRG.9799
MSTRG.9799
MSTRG.26510
MSTRG.18215
MSTRG.21413
MSTRG.25553
MSTRG.27123
MSTRG.16148
MSTRG.43665
MSTRG.22975
MSTRG.23543
MSTRG.9644
MSTRG.23762
MSTRG.24813
MSTRG.18435
MSTRG.43581
MSTRG.37974
MSTRG.1275
MSTRG.27231
MSTRG.27524
MSTRG.27680
MSTRG.27770
MSTRG.35616
MSTRG.35616
MSTRG.43513
MSTRG.14904
MSTRG.29214
MSTRG.38417
MSTRG.29458

## Sheet: DE-root
DEG-root	GO term	Ontology	Description	Number in input list	Number in BG/Ref	p-value	FDR
MSTRG.10042	GO:0050896	P	response to stimulus	69	827	6.1e-08	5.4e-05
MSTRG.10042	GO:0006950	P	response to stress	59	668	9.6e-08	5.4e-05
MSTRG.10071	GO:0055114	P	oxidation reduction	126	1933	2.4e-07	9e-05
MSTRG.10083	GO:0046700	P	heterocycle catabolic process	8	13	6.6e-07	0.00019
MSTRG.10186	GO:0042221	P	response to chemical stimulus	38	389	2.2e-06	0.00049
MSTRG.10250	GO:0046039	P	GTP metabolic process	9	26	5.6e-06	0.001
MSTRG.10274	GO:0006355	P	regulation of transcription, DNA-dependent	59	777	8.6e-06	0.0014
MSTRG.10306	GO:0051252	P	regulation of RNA metabolic process	59	781	9.9e-06	0.0014
MSTRG.10363	GO:0051179	P	localization	135	2294	1.4e-05	0.0018
MSTRG.10369	GO:0006979	P	response to oxidative stress	27	256	1.8e-05	0.0021
MSTRG.10528	GO:0015849	P	organic acid transport	5	6	3.4e-05	0.0025
MSTRG.10528	GO:0019439	P	aromatic compound catabolic process	5	6	3.4e-05	0.0025
MSTRG.10532	GO:0006351	P	transcription, DNA-dependent	61	849	2.9e-05	0.0025
MSTRG.10548	GO:0032774	P	RNA biosynthetic process	61	853	3.2e-05	0.0025
MSTRG.10568	GO:0046942	P	carboxylic acid transport	5	6	3.4e-05	0.0025
MSTRG.10581	GO:0006952	P	defense response	17	124	3.6e-05	0.0025
MSTRG.10589	GO:0006810	P	transport	131	2270	4.6e-05	0.0029
MSTRG.10610	GO:0051234	P	establishment of localization	131	2270	4.6e-05	0.0029
MSTRG.10611	GO:0000003	P	reproduction	5	7	5.6e-05	0.0033
MSTRG.10616	GO:0044092	P	negative regulation of molecular function	9	38	7.1e-05	0.0038
MSTRG.10639	GO:0043086	P	negative regulation of catalytic activity	9	38	7.1e-05	0.0038
MSTRG.10655	GO:0015698	P	inorganic anion transport	7	27	0.00028	0.014
MSTRG.10658	GO:0055085	P	transmembrane transport	63	985	0.00045	0.022
MSTRG.10659	GO:0005515	F	protein binding	182	1519	1e-36	8.9e-34
MSTRG.10683	GO:0016705	F	oxidoreductase activity, acting on paired donors, with incorporation or reduction of molecular oxygen	43	70	2.3e-31	1e-28
MSTRG.10697	GO:0046872	F	metal ion binding	184	2791	9.3e-11	2.6e-08
MSTRG.10756	GO:0043169	F	cation binding	184	2807	1.4e-10	2.6e-08
MSTRG.10756	GO:0043167	F	ion binding	184	2807	1.4e-10	2.6e-08
MSTRG.10804	GO:0005509	F	calcium ion binding	28	162	1.4e-09	2.2e-07
MSTRG.10831	GO:0005488	F	binding	587	12096	2.3e-09	2.9e-07
MSTRG.10836	GO:0003682	F	chromatin binding	13	44	2.2e-07	2.4e-05
MSTRG.10878	GO:0005215	F	transporter activity	93	1308	3.5e-07	3.4e-05
MSTRG.11022	GO:0030246	F	carbohydrate binding	18	100	7.2e-07	6.4e-05
MSTRG.11025	GO:0046983	F	protein dimerization activity	23	161	8.6e-07	7e-05
MSTRG.11027	GO:0004601	F	peroxidase activity	29	257	2.8e-06	0.00019
MSTRG.11034	GO:0016684	F	oxidoreductase activity, acting on peroxide as acceptor	29	257	2.8e-06	0.00019
MSTRG.11036	GO:0016838	F	carbon-oxygen lyase activity, acting on phosphates	6	8	7.8e-06	0.0005
MSTRG.11087	GO:0016209	F	antioxidant activity	30	302	1.9e-05	0.00092
MSTRG.11103	GO:0016667	F	oxidoreductase activity, acting on sulfur group of donors	14	81	1.8e-05	0.00092
MSTRG.11103	GO:0042802	F	identical protein binding	11	49	1.7e-05	0.00092
MSTRG.11103	GO:0015291	F	secondary active transmembrane transporter activity	19	142	1.7e-05	0.00092
MSTRG.11151	GO:0005506	F	iron ion binding	67	960	2.7e-05	0.0012
MSTRG.11239	GO:0022857	F	transmembrane transporter activity	61	848	2.8e-05	0.0012
MSTRG.11323	GO:0020037	F	heme binding	59	820	3.7e-05	0.0016
MSTRG.11327	GO:0046906	F	tetrapyrrole binding	59	828	4.8e-05	0.0019
MSTRG.11339	GO:0046914	F	transition metal ion binding	124	2127	4.9e-05	0.0019
MSTRG.11346	GO:0001871	F	pattern binding	6	13	6e-05	0.0021
MSTRG.11420	GO:0030247	F	polysaccharide binding	6	13	6e-05	0.0021
MSTRG.11435	GO:0015297	F	antiporter activity	15	108	8.9e-05	0.003
MSTRG.11479	GO:0008080	F	N-acetyltransferase activity	6	15	0.00011	0.0037
MSTRG.11481	GO:0016407	F	acetyltransferase activity	7	23	0.00012	0.0039
MSTRG.1149	GO:0015103	F	inorganic anion transmembrane transporter activity	5	9	0.00013	0.0041
MSTRG.11540	GO:0022804	F	active transmembrane transporter activity	29	331	0.00019	0.0058
MSTRG.11581	GO:0004252	F	serine-type endopeptidase activity	19	181	0.00032	0.0092
MSTRG.11718	GO:0045735	F	nutrient reservoir activity	6	21	0.0005	0.014
MSTRG.11757	GO:0016410	F	N-acyltransferase activity	6	22	0.00062	0.017
MSTRG.11786	GO:0004176	F	ATP-dependent peptidase activity	5	16	0.0011	0.028
MSTRG.1183	GO:0031224	C	intrinsic to membrane	87	885	4.4e-13	5e-11
MSTRG.11834	GO:0016021	C	integral to membrane	84	849	8.3e-13	5e-11
MSTRG.11955	GO:0016020	C	membrane	177	3195	1.7e-05	0.00068
MSTRG.11969	GO:0044425	C	membrane part	89	1500	0.00035	0.011
MSTRG.11970	GO:0005576	C	extracellular region	15	133	0.00068	0.016
MSTRG.11979
MSTRG.12005
MSTRG.12013
MSTRG.12079
MSTRG.12102
MSTRG.12103
MSTRG.12152
MSTRG.12232
MSTRG.12239
MSTRG.12262
MSTRG.12279
MSTRG.12333
MSTRG.12340
MSTRG.12380
MSTRG.12549
MSTRG.12609
MSTRG.12713
MSTRG.1281
MSTRG.1289
MSTRG.1294
MSTRG.12940
MSTRG.12986
MSTRG.12996
MSTRG.1301
MSTRG.1301
MSTRG.1303
MSTRG.1304
MSTRG.13048
MSTRG.13053
MSTRG.13120
MSTRG.13128
MSTRG.13151
MSTRG.13184
MSTRG.13305
MSTRG.13317
MSTRG.13339
MSTRG.13348
MSTRG.13361
MSTRG.13375
MSTRG.13375
MSTRG.13392
MSTRG.13407
MSTRG.13438
MSTRG.13474
MSTRG.13504
MSTRG.13512
MSTRG.13524
MSTRG.13525
MSTRG.13531
MSTRG.13532
MSTRG.13579
MSTRG.13590
MSTRG.13612
MSTRG.13618
MSTRG.13716
MSTRG.13737
MSTRG.13751
MSTRG.13799
MSTRG.13857
MSTRG.1386
MSTRG.13877
MSTRG.1389
MSTRG.13916
MSTRG.13929
MSTRG.13930
MSTRG.13991
MSTRG.13994
MSTRG.14006
MSTRG.14017
MSTRG.14027
MSTRG.14118
MSTRG.14123
MSTRG.14132
MSTRG.14145
MSTRG.14148
MSTRG.14161
MSTRG.14171
MSTRG.14173
MSTRG.14248
MSTRG.14332
MSTRG.1438
MSTRG.14397
MSTRG.14400
MSTRG.14424
MSTRG.14442
MSTRG.1446
MSTRG.14469
MSTRG.14490
MSTRG.14513
MSTRG.14518
MSTRG.14552
MSTRG.14599
MSTRG.14613
MSTRG.14620
MSTRG.14647
MSTRG.14651
MSTRG.14653
MSTRG.14676
MSTRG.14727
MSTRG.14758
MSTRG.14858
MSTRG.14868
MSTRG.14874
MSTRG.14924
MSTRG.14932
MSTRG.15035
MSTRG.15045
MSTRG.15145
MSTRG.15200
MSTRG.15219
MSTRG.15228
MSTRG.15228
MSTRG.15245
MSTRG.15336
MSTRG.15384
MSTRG.15407
MSTRG.15577
MSTRG.15598
MSTRG.15632
MSTRG.15709
MSTRG.15730
MSTRG.15887
MSTRG.15892
MSTRG.15924
MSTRG.1593
MSTRG.16006
MSTRG.16108
MSTRG.1621
MSTRG.16228
MSTRG.16230
MSTRG.1626
MSTRG.16306
MSTRG.16327
MSTRG.16348
MSTRG.16352
MSTRG.16401
MSTRG.1642
MSTRG.16425
MSTRG.16534
MSTRG.16543
MSTRG.16548
MSTRG.16551
MSTRG.16565
MSTRG.16596
MSTRG.16625
MSTRG.16714
MSTRG.16729
MSTRG.16781
MSTRG.16838
MSTRG.16893
MSTRG.16894
MSTRG.16938
MSTRG.1701
MSTRG.17037
MSTRG.1706
MSTRG.17150
MSTRG.17153
MSTRG.17207
MSTRG.17374
MSTRG.17413
MSTRG.17474
MSTRG.17482
MSTRG.17487
MSTRG.17488
MSTRG.17488
MSTRG.17488
MSTRG.17530
MSTRG.17598
MSTRG.17617
MSTRG.17624
MSTRG.17640
MSTRG.1774
MSTRG.17758
MSTRG.17758
MSTRG.17846
MSTRG.17923
MSTRG.17925
MSTRG.17941
MSTRG.17946
MSTRG.17950
MSTRG.18027
MSTRG.18050
MSTRG.18050
MSTRG.18051
MSTRG.18056
MSTRG.18162
MSTRG.18220
MSTRG.18265
MSTRG.18319
MSTRG.18329
MSTRG.18356
MSTRG.1838
MSTRG.18396
MSTRG.18514
MSTRG.18554
MSTRG.18565
MSTRG.18633
MSTRG.18641
MSTRG.18647
MSTRG.18663
MSTRG.18692
MSTRG.18700
MSTRG.18713
MSTRG.18719
MSTRG.18757
MSTRG.18792
MSTRG.18837
MSTRG.18883
MSTRG.18963
MSTRG.18964
MSTRG.18967
MSTRG.18970
MSTRG.1898
MSTRG.19018
MSTRG.19024
MSTRG.19048
MSTRG.19055
MSTRG.19093
MSTRG.19115
MSTRG.19143
MSTRG.192
MSTRG.1920
MSTRG.19206
MSTRG.19311
MSTRG.19330
MSTRG.19366
MSTRG.19376
MSTRG.19377
MSTRG.19394
MSTRG.19406
MSTRG.19410
MSTRG.19413
MSTRG.19424
MSTRG.19431
MSTRG.19442
MSTRG.19478
MSTRG.19499
MSTRG.19503
MSTRG.19503
MSTRG.19569
MSTRG.19621
MSTRG.19626
MSTRG.19639
MSTRG.19664
MSTRG.19677
MSTRG.19692
MSTRG.197
MSTRG.19704
MSTRG.19733
MSTRG.19762
MSTRG.19764
MSTRG.19769
MSTRG.19769
MSTRG.19769
MSTRG.19769
MSTRG.19769
MSTRG.19769
MSTRG.19769
MSTRG.1978
MSTRG.19795
MSTRG.19843
MSTRG.19844
MSTRG.19845
MSTRG.19876
MSTRG.19897
MSTRG.19902
MSTRG.19907
MSTRG.19911
MSTRG.19938
MSTRG.1994
MSTRG.19940
MSTRG.19967
MSTRG.19987
MSTRG.19996
MSTRG.20072
MSTRG.2010
MSTRG.20107
MSTRG.20188
MSTRG.2023
MSTRG.2028
MSTRG.20291
MSTRG.20360
MSTRG.20381
MSTRG.20402
MSTRG.20420
MSTRG.20432
MSTRG.20447
MSTRG.20448
MSTRG.20553
MSTRG.20555
MSTRG.20560
MSTRG.20575
MSTRG.20599
MSTRG.20620
MSTRG.20628
MSTRG.2072
MSTRG.20741
MSTRG.20750
MSTRG.20785
MSTRG.20820
MSTRG.20970
MSTRG.20982
MSTRG.21009
MSTRG.21015
MSTRG.21022
MSTRG.21023
MSTRG.2104
MSTRG.21051
MSTRG.21084
MSTRG.21089
MSTRG.21207
MSTRG.21256
MSTRG.21268
MSTRG.21278
MSTRG.21280
MSTRG.21385
MSTRG.21471
MSTRG.21485
MSTRG.21486
MSTRG.2150
MSTRG.21502
MSTRG.21506
MSTRG.21547
MSTRG.21571
MSTRG.21583
MSTRG.21604
MSTRG.21665
MSTRG.21665
MSTRG.21665
MSTRG.21665
MSTRG.21665
MSTRG.21667
MSTRG.21667
MSTRG.21688
MSTRG.2171
MSTRG.21735
MSTRG.21764
MSTRG.2180
MSTRG.21801
MSTRG.21845
MSTRG.21879
MSTRG.21879
MSTRG.21905
MSTRG.21924
MSTRG.22033
MSTRG.22066
MSTRG.22091
MSTRG.22194
MSTRG.22194
MSTRG.22194
MSTRG.22275
MSTRG.22295
MSTRG.22305
MSTRG.22328
MSTRG.22348
MSTRG.22351
MSTRG.22393
MSTRG.22398
MSTRG.2240
MSTRG.2240
MSTRG.22418
MSTRG.22438
MSTRG.2244
MSTRG.22445
MSTRG.22457
MSTRG.22465
MSTRG.22474
MSTRG.22503
MSTRG.22529
MSTRG.22529
MSTRG.22538
MSTRG.22625
MSTRG.22633
MSTRG.22636
MSTRG.22676
MSTRG.22682
MSTRG.22683
MSTRG.22684
MSTRG.22724
MSTRG.22746
MSTRG.2276
MSTRG.2278
MSTRG.22781
MSTRG.22806
MSTRG.22853
MSTRG.22864
MSTRG.22868
MSTRG.22924
MSTRG.22965
MSTRG.2300
MSTRG.23017
MSTRG.23023
MSTRG.23030
MSTRG.23046
MSTRG.23194
MSTRG.23287
MSTRG.23294
MSTRG.23322
MSTRG.23339
MSTRG.23359
MSTRG.23377
MSTRG.23406
MSTRG.23408
MSTRG.23409
MSTRG.23433
MSTRG.23434
MSTRG.23459
MSTRG.23470
MSTRG.23471
MSTRG.23485
MSTRG.2349
MSTRG.23529
MSTRG.23532
MSTRG.23541
MSTRG.23556
MSTRG.23584
MSTRG.23586
MSTRG.23601
MSTRG.23619
MSTRG.23692
MSTRG.23721
MSTRG.23731
MSTRG.23758
MSTRG.23764
MSTRG.2380
MSTRG.23803
MSTRG.23840
MSTRG.23922
MSTRG.23928
MSTRG.23969
MSTRG.23981
MSTRG.24021
MSTRG.24025
MSTRG.24036
MSTRG.24069
MSTRG.24115
MSTRG.24142
MSTRG.24149
MSTRG.24149
MSTRG.24171
MSTRG.24198
MSTRG.24217
MSTRG.24256
MSTRG.2426
MSTRG.24275
MSTRG.2428
MSTRG.24312
MSTRG.24321
MSTRG.24351
MSTRG.24362
MSTRG.2438
MSTRG.24388
MSTRG.2439
MSTRG.24393
MSTRG.24421
MSTRG.24427
MSTRG.24439
MSTRG.24442
MSTRG.24443
MSTRG.24457
MSTRG.2448
MSTRG.24490
MSTRG.24514
MSTRG.24517
MSTRG.24523
MSTRG.24603
MSTRG.24636
MSTRG.24732
MSTRG.2475
MSTRG.24763
MSTRG.24768
MSTRG.24845
MSTRG.24856
MSTRG.24859
MSTRG.24866
MSTRG.24888
MSTRG.24903
MSTRG.24954
MSTRG.24986
MSTRG.24989
MSTRG.25189
MSTRG.25195
MSTRG.25196
MSTRG.2520
MSTRG.2522
MSTRG.25220
MSTRG.25240
MSTRG.25241
MSTRG.25250
MSTRG.2526
MSTRG.2526
MSTRG.25267
MSTRG.25293
MSTRG.25314
MSTRG.2536
MSTRG.25386
MSTRG.25386
MSTRG.25425
MSTRG.25430
MSTRG.25432
MSTRG.2545
MSTRG.25473
MSTRG.25476
MSTRG.25478
MSTRG.25493
MSTRG.25516
MSTRG.25516
MSTRG.25540
MSTRG.25546
MSTRG.25559
MSTRG.25560
MSTRG.25599
MSTRG.25604
MSTRG.25642
MSTRG.2575
MSTRG.25763
MSTRG.2584
MSTRG.2589
MSTRG.25898
MSTRG.2591
MSTRG.25918
MSTRG.25939
MSTRG.2604
MSTRG.2608
MSTRG.26183
MSTRG.26202
MSTRG.26379
MSTRG.2649
MSTRG.26494
MSTRG.26494
MSTRG.26516
MSTRG.26555
MSTRG.26593
MSTRG.26729
MSTRG.26745
MSTRG.26751
MSTRG.26770
MSTRG.26838
MSTRG.26851
MSTRG.26898
MSTRG.26900
MSTRG.26906
MSTRG.26922
MSTRG.27040
MSTRG.27045
MSTRG.27106
MSTRG.27193
MSTRG.27231
MSTRG.27304
MSTRG.27344
MSTRG.27347
MSTRG.27368
MSTRG.27370
MSTRG.2740
MSTRG.27462
MSTRG.27477
MSTRG.27483
MSTRG.27506
MSTRG.2756
MSTRG.27602
MSTRG.27610
MSTRG.27612
MSTRG.27643
MSTRG.27693
MSTRG.2771
MSTRG.27713
MSTRG.27721
MSTRG.27766
MSTRG.27766
MSTRG.27801
MSTRG.27804
MSTRG.27805
MSTRG.27816
MSTRG.27821
MSTRG.27910
MSTRG.27915
MSTRG.27943
MSTRG.27953
MSTRG.27999
MSTRG.28002
MSTRG.28014
MSTRG.28023
MSTRG.28059
MSTRG.28076
MSTRG.28108
MSTRG.28110
MSTRG.28137
MSTRG.28169
MSTRG.28206
MSTRG.28242
MSTRG.28302
MSTRG.28307
MSTRG.28317
MSTRG.28397
MSTRG.284
MSTRG.28438
MSTRG.28512
MSTRG.28573
MSTRG.28655
MSTRG.2868
MSTRG.28698
MSTRG.28698
MSTRG.28804
MSTRG.28843
MSTRG.28860
MSTRG.28863
MSTRG.28863
MSTRG.28877
MSTRG.28877
MSTRG.28937
MSTRG.29023
MSTRG.29055
MSTRG.29065
MSTRG.29077
MSTRG.29083
MSTRG.29101
MSTRG.29106
MSTRG.29130
MSTRG.29177
MSTRG.29231
MSTRG.29231
MSTRG.29257
MSTRG.29289
MSTRG.29312
MSTRG.29344
MSTRG.2935
MSTRG.29364
MSTRG.29366
MSTRG.29375
MSTRG.29385
MSTRG.29418
MSTRG.29456
MSTRG.29465
MSTRG.29465
MSTRG.29468
MSTRG.29501
MSTRG.29532
MSTRG.29535
MSTRG.29550
MSTRG.29570
MSTRG.29586
MSTRG.29635
MSTRG.29644
MSTRG.2965
MSTRG.29651
MSTRG.29657
MSTRG.29667
MSTRG.29680
MSTRG.29681
MSTRG.29695
MSTRG.29698
MSTRG.29698
MSTRG.29709
MSTRG.29730
MSTRG.29734
MSTRG.29742
MSTRG.29742
MSTRG.29756
MSTRG.29766
MSTRG.29768
MSTRG.29781
MSTRG.29802
MSTRG.29813
MSTRG.29819
MSTRG.29842
MSTRG.29876
MSTRG.29891
MSTRG.29900
MSTRG.29948
MSTRG.29988
MSTRG.29997
MSTRG.30011
MSTRG.30021
MSTRG.3003
MSTRG.3004
MSTRG.30041
MSTRG.30086
MSTRG.30087
MSTRG.30089
MSTRG.30128
MSTRG.30128
MSTRG.30161
MSTRG.30162
MSTRG.30163
MSTRG.30166
MSTRG.30177
MSTRG.30181
MSTRG.30191
MSTRG.30199
MSTRG.30201
MSTRG.30202
MSTRG.30209
MSTRG.30220
MSTRG.30225
MSTRG.30263
MSTRG.30293
MSTRG.30296
MSTRG.30301
MSTRG.30309
MSTRG.30329
MSTRG.30333
MSTRG.30350
MSTRG.30356
MSTRG.30361
MSTRG.30380
MSTRG.30422
MSTRG.30453
MSTRG.30463
MSTRG.30470
MSTRG.30474
MSTRG.30474
MSTRG.30490
MSTRG.30511
MSTRG.30514
MSTRG.30522
MSTRG.30522
MSTRG.30522
MSTRG.30535
MSTRG.30543
MSTRG.30586
MSTRG.30587
MSTRG.30601
MSTRG.30615
MSTRG.30629
MSTRG.30646
MSTRG.30692
MSTRG.3072
MSTRG.30754
MSTRG.30754
MSTRG.30757
MSTRG.30821
MSTRG.3084
MSTRG.3086
MSTRG.30884
MSTRG.30901
MSTRG.3099
MSTRG.31043
MSTRG.31112
MSTRG.31125
MSTRG.31166
MSTRG.31174
MSTRG.31191
MSTRG.31220
MSTRG.31232
MSTRG.31237
MSTRG.31284
MSTRG.31289
MSTRG.31321
MSTRG.31354
MSTRG.31464
MSTRG.31499
MSTRG.31504
MSTRG.31505
MSTRG.31587
MSTRG.31587
MSTRG.31599
MSTRG.31673
MSTRG.31702
MSTRG.31727
MSTRG.31832
MSTRG.31834
MSTRG.31849
MSTRG.31854
MSTRG.31856
MSTRG.31863
MSTRG.31889
MSTRG.31917
MSTRG.32050
MSTRG.32086
MSTRG.32094
MSTRG.32099
MSTRG.32119
MSTRG.3228
MSTRG.32372
MSTRG.32394
MSTRG.3242
MSTRG.32433
MSTRG.32439
MSTRG.32446
MSTRG.32454
MSTRG.32459
MSTRG.32470
MSTRG.32496
MSTRG.32520
MSTRG.32585
MSTRG.3260
MSTRG.32628
MSTRG.32648
MSTRG.32697
MSTRG.32712
MSTRG.32794
MSTRG.32801
MSTRG.3282
MSTRG.32844
MSTRG.32859
MSTRG.32905
MSTRG.32975
MSTRG.32980
MSTRG.32982
MSTRG.32994
MSTRG.33012
MSTRG.33015
MSTRG.33053
MSTRG.33055
MSTRG.33068
MSTRG.33072
MSTRG.33081
MSTRG.33144
MSTRG.33159
MSTRG.33208
MSTRG.33214
MSTRG.33220
MSTRG.33277
MSTRG.33288
MSTRG.33293
MSTRG.33304
MSTRG.33321
MSTRG.33322
MSTRG.33326
MSTRG.33336
MSTRG.33354
MSTRG.33371
MSTRG.33393
MSTRG.33401
MSTRG.33410
MSTRG.33420
MSTRG.33423
MSTRG.33440
MSTRG.33470
MSTRG.33493
MSTRG.33500
MSTRG.33561
MSTRG.33582
MSTRG.33705
MSTRG.33746
MSTRG.3375
MSTRG.33792
MSTRG.33803
MSTRG.33809
MSTRG.33819
MSTRG.33819
MSTRG.33834
MSTRG.33836
MSTRG.33891
MSTRG.33891
MSTRG.33909
MSTRG.33919
MSTRG.3393
MSTRG.34
MSTRG.34057
MSTRG.34082
MSTRG.34098
MSTRG.34204
MSTRG.34208
MSTRG.34310
MSTRG.34343
MSTRG.3439
MSTRG.34390
MSTRG.34426
MSTRG.3443
MSTRG.34448
MSTRG.34466
MSTRG.34467
MSTRG.34506
MSTRG.34511
MSTRG.34518
MSTRG.34519
MSTRG.34554
MSTRG.34556
MSTRG.34571
MSTRG.34576
MSTRG.34587
MSTRG.3463
MSTRG.34638
MSTRG.34700
MSTRG.34704
MSTRG.34723
MSTRG.34764
MSTRG.34770
MSTRG.34770
MSTRG.34770
MSTRG.34790
MSTRG.34829
MSTRG.34832
MSTRG.34838
MSTRG.34849
MSTRG.34856
MSTRG.34882
MSTRG.34945
MSTRG.34948
MSTRG.34958
MSTRG.350
MSTRG.35000
MSTRG.35057
MSTRG.35092
MSTRG.35092
MSTRG.35093
MSTRG.3517
MSTRG.3518
MSTRG.35185
MSTRG.35192
MSTRG.35203
MSTRG.35203
MSTRG.35237
MSTRG.35270
MSTRG.35309
MSTRG.35328
MSTRG.35581
MSTRG.35585
MSTRG.35611
MSTRG.35616
MSTRG.35616
MSTRG.35638
MSTRG.35639
MSTRG.35649
MSTRG.35713
MSTRG.35715
MSTRG.35767
MSTRG.35778
MSTRG.35822
MSTRG.3590
MSTRG.35949
MSTRG.35980
MSTRG.35981
MSTRG.35990
MSTRG.36067
MSTRG.36138
MSTRG.36172
MSTRG.36188
MSTRG.36331
MSTRG.36448
MSTRG.36507
MSTRG.36563
MSTRG.36566
MSTRG.36573
MSTRG.36599
MSTRG.36694
MSTRG.36779
MSTRG.36794
MSTRG.36811
MSTRG.36821
MSTRG.36983
MSTRG.3706
MSTRG.37094
MSTRG.37141
MSTRG.37211
MSTRG.37241
MSTRG.37242
MSTRG.37252
MSTRG.37257
MSTRG.37259
MSTRG.37306
MSTRG.37330
MSTRG.37360
MSTRG.37374
MSTRG.37417
MSTRG.37466
MSTRG.37469
MSTRG.37481
MSTRG.375
MSTRG.37504
MSTRG.37549
MSTRG.37558
MSTRG.37564
MSTRG.37591
MSTRG.37596
MSTRG.37602
MSTRG.37603
MSTRG.37631
MSTRG.37685
MSTRG.37694
MSTRG.37701
MSTRG.37734
MSTRG.37814
MSTRG.37816
MSTRG.37829
MSTRG.37833
MSTRG.37889
MSTRG.37924
MSTRG.37927
MSTRG.37932
MSTRG.37967
MSTRG.37998
MSTRG.38108
MSTRG.38131
MSTRG.38139
MSTRG.38216
MSTRG.38231
MSTRG.38240
MSTRG.38286
MSTRG.38294
MSTRG.38295
MSTRG.38327
MSTRG.38330
MSTRG.38335
MSTRG.38344
MSTRG.38356
MSTRG.38396
MSTRG.38397
MSTRG.38429
MSTRG.38554
MSTRG.38555
MSTRG.38652
MSTRG.38672
MSTRG.38683
MSTRG.38740
MSTRG.3876
MSTRG.38798
MSTRG.38804
MSTRG.38809
MSTRG.38816
MSTRG.38823
MSTRG.38891
MSTRG.38905
MSTRG.38959
MSTRG.38993
MSTRG.38994
MSTRG.39000
MSTRG.39011
MSTRG.3902
MSTRG.39033
MSTRG.39033
MSTRG.39142
MSTRG.39171
MSTRG.392
MSTRG.39240
MSTRG.39311
MSTRG.39357
MSTRG.394
MSTRG.3946
MSTRG.39464
MSTRG.39489
MSTRG.3951
MSTRG.39536
MSTRG.39547
MSTRG.39548
MSTRG.39580
MSTRG.39603
MSTRG.39603
MSTRG.39627
MSTRG.39668
MSTRG.39710
MSTRG.39719
MSTRG.39769
MSTRG.39777
MSTRG.39786
MSTRG.39799
MSTRG.39912
MSTRG.39937
MSTRG.4003
MSTRG.40122
MSTRG.40186
MSTRG.40218
MSTRG.40277
MSTRG.40393
MSTRG.40394
MSTRG.40418
MSTRG.40434
MSTRG.40566
MSTRG.40576
MSTRG.40590
MSTRG.40602
MSTRG.40653
MSTRG.40740
MSTRG.40915
MSTRG.40918
MSTRG.40919
MSTRG.40930
MSTRG.40933
MSTRG.40937
MSTRG.40959
MSTRG.40978
MSTRG.40989
MSTRG.41001
MSTRG.41001
MSTRG.41001
MSTRG.41015
MSTRG.41030
MSTRG.4105
MSTRG.41061
MSTRG.41118
MSTRG.41132
MSTRG.41153
MSTRG.41159
MSTRG.41161
MSTRG.41190
MSTRG.41210
MSTRG.41224
MSTRG.41254
MSTRG.41274
MSTRG.4129
MSTRG.41304
MSTRG.41311
MSTRG.41328
MSTRG.4134
MSTRG.41376
MSTRG.41380
MSTRG.41388
MSTRG.414
MSTRG.41406
MSTRG.41407
MSTRG.41425
MSTRG.41425
MSTRG.4148
MSTRG.41497
MSTRG.41566
MSTRG.41693
MSTRG.41699
MSTRG.41782
MSTRG.41807
MSTRG.41809
MSTRG.41871
MSTRG.4188
MSTRG.41884
MSTRG.41903
MSTRG.41903
MSTRG.41919
MSTRG.42025
MSTRG.42035
MSTRG.42106
MSTRG.42114
MSTRG.42116
MSTRG.42172
MSTRG.42192
MSTRG.42337
MSTRG.42337
MSTRG.42387
MSTRG.42387
MSTRG.42409
MSTRG.4242
MSTRG.42521
MSTRG.42532
MSTRG.42543
MSTRG.42568
MSTRG.4261
MSTRG.42612
MSTRG.42647
MSTRG.42675
MSTRG.4272
MSTRG.42736
MSTRG.42758
MSTRG.42773
MSTRG.42790
MSTRG.4282
MSTRG.42831
MSTRG.42888
MSTRG.42914
MSTRG.42938
MSTRG.42944
MSTRG.42957
MSTRG.42970
MSTRG.42999
MSTRG.4301
MSTRG.43047
MSTRG.43055
MSTRG.43086
MSTRG.43119
MSTRG.43182
MSTRG.43190
MSTRG.43193
MSTRG.43198
MSTRG.43202
MSTRG.43203
MSTRG.43204
MSTRG.43207
MSTRG.43208
MSTRG.43213
MSTRG.43214
MSTRG.43219
MSTRG.43222
MSTRG.43226
MSTRG.43239
MSTRG.43255
MSTRG.43277
MSTRG.43307
MSTRG.43324
MSTRG.43326
MSTRG.43327
MSTRG.43341
MSTRG.43392
MSTRG.43397
MSTRG.43426
MSTRG.43461
MSTRG.43464
MSTRG.43483
MSTRG.43506
MSTRG.43555
MSTRG.43606
MSTRG.43614
MSTRG.43686
MSTRG.43691
MSTRG.43699
MSTRG.43725
MSTRG.4376
MSTRG.43768
MSTRG.43837
MSTRG.43838
MSTRG.43857
MSTRG.43880
MSTRG.43880
MSTRG.43887
MSTRG.43918
MSTRG.4396
MSTRG.43998
MSTRG.44000
MSTRG.44010
MSTRG.4414
MSTRG.44198
MSTRG.44230
MSTRG.44238
MSTRG.44253
MSTRG.44293
MSTRG.443
MSTRG.44340
MSTRG.44340
MSTRG.44340
MSTRG.44340
MSTRG.44371
MSTRG.44413
MSTRG.44443
MSTRG.44457
MSTRG.44474
MSTRG.44487
MSTRG.44612
MSTRG.44638
MSTRG.44653
MSTRG.4471
MSTRG.4472
MSTRG.4473
MSTRG.44732
MSTRG.44792
MSTRG.44809
MSTRG.44810
MSTRG.4498
MSTRG.4498
MSTRG.4503
MSTRG.4515
MSTRG.4520
MSTRG.4526
MSTRG.4609
MSTRG.4621
MSTRG.4649
MSTRG.4697
MSTRG.4711
MSTRG.4720
MSTRG.473
MSTRG.4755
MSTRG.4815
MSTRG.4851
MSTRG.4861
MSTRG.4876
MSTRG.4949
MSTRG.4974
MSTRG.4976
MSTRG.4982
MSTRG.5003
MSTRG.5005
MSTRG.5014
MSTRG.5014
MSTRG.5022
MSTRG.5023
MSTRG.5075
MSTRG.5078
MSTRG.5090
MSTRG.5113
MSTRG.5113
MSTRG.5126
MSTRG.5165
MSTRG.5175
MSTRG.518
MSTRG.5226
MSTRG.5230
MSTRG.5275
MSTRG.5280
MSTRG.5298
MSTRG.5310
MSTRG.5318
MSTRG.5349
MSTRG.5364
MSTRG.5387
MSTRG.5399
MSTRG.5417
MSTRG.5420
MSTRG.5490
MSTRG.5502
MSTRG.5503
MSTRG.5504
MSTRG.5508
MSTRG.5545
MSTRG.5547
MSTRG.5558
MSTRG.5566
MSTRG.557
MSTRG.5572
MSTRG.5581
MSTRG.5581
MSTRG.5583
MSTRG.5649
MSTRG.5699
MSTRG.5788
MSTRG.5800
MSTRG.5823
MSTRG.5860
MSTRG.5880
MSTRG.5884
MSTRG.5890
MSTRG.5890
MSTRG.5890
MSTRG.5890
MSTRG.5890
MSTRG.5890
MSTRG.5914
MSTRG.5922
MSTRG.5926
MSTRG.5928
MSTRG.5928
MSTRG.6047
MSTRG.6053
MSTRG.6119
MSTRG.6134
MSTRG.6231
MSTRG.6232
MSTRG.6265
MSTRG.6274
MSTRG.6285
MSTRG.6303
MSTRG.6304
MSTRG.6366
MSTRG.6367
MSTRG.6383
MSTRG.6540
MSTRG.6560
MSTRG.6581
MSTRG.6605
MSTRG.6631
MSTRG.6636
MSTRG.6642
MSTRG.6656
MSTRG.6711
MSTRG.6750
MSTRG.6779
MSTRG.6798
MSTRG.6865
MSTRG.6885
MSTRG.6900
MSTRG.6916
MSTRG.6932
MSTRG.6960
MSTRG.6961
MSTRG.6981
MSTRG.7000
MSTRG.7005
MSTRG.7080
MSTRG.7128
MSTRG.7133
MSTRG.7171
MSTRG.7174
MSTRG.7218
MSTRG.7234
MSTRG.7328
MSTRG.7329
MSTRG.7331
MSTRG.7338
MSTRG.7364
MSTRG.7452
MSTRG.7464
MSTRG.7544
MSTRG.7544
MSTRG.7544
MSTRG.757
MSTRG.7619
MSTRG.7685
MSTRG.7687
MSTRG.7689
MSTRG.7725
MSTRG.78
MSTRG.7812
MSTRG.7858
MSTRG.788
MSTRG.7920
MSTRG.7927
MSTRG.7935
MSTRG.7942
MSTRG.8114
MSTRG.8180
MSTRG.829
MSTRG.837
MSTRG.8372
MSTRG.8434
MSTRG.8439
MSTRG.8568
MSTRG.8607
MSTRG.8669
MSTRG.8675
MSTRG.8675
MSTRG.8675
MSTRG.8679
MSTRG.8711
MSTRG.8716
MSTRG.8721
MSTRG.8721
MSTRG.8724
MSTRG.8741
MSTRG.8796
MSTRG.8803
MSTRG.8815
MSTRG.8825
MSTRG.8828
MSTRG.8858
MSTRG.8864
MSTRG.8895
MSTRG.8964
MSTRG.8977
MSTRG.9003
MSTRG.9038
MSTRG.9069
MSTRG.9070
MSTRG.9075
MSTRG.9082
MSTRG.9114
MSTRG.9266
MSTRG.9444
MSTRG.9472
MSTRG.9474
MSTRG.9508
MSTRG.9570
MSTRG.9571
MSTRG.9575
MSTRG.9576
MSTRG.9583
MSTRG.9666
MSTRG.9683
MSTRG.9689
MSTRG.9695
MSTRG.9733
MSTRG.9765
MSTRG.9774
MSTRG.9775
MSTRG.9814
MSTRG.9850
MSTRG.99
MSTRG.9904
MSTRG.9969
