# Supplementary material for: The Landscape of Alternative Splicing Regulating Potassium Use Efficiency in Nicotiana tabacum
Source: Front Plant Sci. 2021 Nov 8;12:774829. doi: 10.3389/fpls.2021.774829 (PMC8630638; doi:10.3389/fpls.2021.774829)
Supplement: Supplementary Table 3 — Transcription factors in response to low K+ in tobacco. [file Table_3.XLSX]

## Sheet: Sheet1
Table S3 Transcription factors in response to low K+ in tobacco.
Gene ID	Gene name	Family	DAS-shoot	DE-shoot	DAS-root	DE-root
Nitab4.5_0000533g0010.1	RAP2.7	AP2		√	√
Nitab4.5_0000604g0120.1	AP2	AP2		√
Nitab4.5_0000888g0030.1	RAP2.7	AP2		√
Nitab4.5_0000663g0220.1	ARF2	ARF	√		√
Nitab4.5_0000235g0020.1	ARF8	ARF	√
Nitab4.5_0000798g0140.1	ARF9	ARF		√	√
Nitab4.5_0002524g0040.1	ARF16	ARF		√	√
Nitab4.5_0001763g0030.1	ARF11	ARF			√
Nitab4.5_0002367g0010.1	ARF9.2	ARF			√
Nitab4.5_0000650g0030.1	ARF4	ARF		√
Nitab4.5_0000315g0090.1	ARF6	ARF		√
Nitab4.5_0002071g0010.1	ARF6.2	ARF		√
Nitab4.5_0000071g0020.1	ARF16.2	ARF		√
Nitab4.5_0001565g0070.1	ARF19	ARF		√
Nitab4.5_0001535g0030.1	ARF19.2	ARF		√
Nitab4.5_0000754g0240.1	ARF18	ARF				√
Nitab4.5_0000616g0080.1	ARR1	ARR-B	√
Nitab4.5_0000041g0320.1	ORR6	ARR-B		√	√
Nitab4.5_0002055g0150.1	APRR2	ARR-B			√
Nitab4.5_0000026g0120.1	BHLH47	bHLH	√		√
Nitab4.5_0001494g0050.1	BHLH74	bHLH	√
Nitab4.5_0001615g0130.1	GL3	bHLH	√
Nitab4.5_0000283g0080.1	BHLH121	bHLH			√	√
Nitab4.5_0004784g0010.1	BHLH35	bHLH			√
Nitab4.5_0000154g0110.1	BIM2	bHLH			√
Nitab4.5_0001536g0060.1	BEE1	bHLH			√
Nitab4.5_0001433g0070.1	BHLH153	bHLH		√		√
Nitab4.5_0002906g0120.1	BEE3	bHLH		√
Nitab4.5_0000991g0110.1	BHLH48	bHLH		√
Nitab4.5_0002229g0010.1	BHLH123	bHLH		√
Nitab4.5_0001542g0060.1	BHLH130	bHLH		√
Nitab4.5_0000175g0070.1	BHLH130	bHLH		√
Nitab4.5_0004728g0060.1	BHLH137	bHLH		√
Nitab4.5_0000396g0230.1	BHLH18	bHLH				√
Nitab4.5_0000296g0100.1	BHLH62	bHLH				√
Nitab4.5_0001315g0020.1	BHLH68	bHLH				√
Nitab4.5_0001223g0190.1	BHLH11	bHLH				√
Nitab4.5_0000980g0160.1	BHLH121	bHLH				√
Nitab4.5_0000122g0010.1	BHLH153	bHLH				√
Nitab4.5_0002664g0090.1	RHD6	bHLH				√
Nitab4.5_0004203g0020.1	UNE12	bHLH				√
Nitab4.5_0000246g0100.1	BZIP34	bZIP	√
Nitab4.5_0002543g0050.1	ABF4	bZIP		√	√
Nitab4.5_0001317g0020.1	RF2a	bZIP			√
Nitab4.5_0000242g0160.1	POSF21	bZIP			√
Nitab4.5_0003540g0010.1	BZIP53	bZIP		√		√
Nitab4.5_0000287g0240.1	ABF2	bZIP		√
Nitab4.5_0000537g0020.1	BZIP61	bZIP		√
Nitab4.5_0003259g0120.1	RSBZ4	bZIP				√
Nitab4.5_0004992g0010.1	TGA1	bZIP				√
Nitab4.5_0000718g0350.1	TGA2.2	bZIP				√
Nitab4.5_0000123g0230.1	TF3A	C2H2				√
Nitab4.5_0001270g0190.1	TF3A	C2H2				√
Nitab4.5_0000083g0240.1	CMTA3	CAMTA	√
Nitab4.5_0002533g0060.1	CMTA2	CAMTA			√
Nitab4.5_0001305g0010.1	CMTA6	CAMTA			√
Nitab4.5_0006836g0020.1	CMTA3	CAMTA				√
Nitab4.5_0000003g0600.1	DOF5.6	Dof		√		√
Nitab4.5_0007189g0040.1	CDF3	Dof		√
Nitab4.5_0002219g0090.1	DOF5.1	Dof		√
Nitab4.5_0000121g0140.1	CDF3	Dof				√
Nitab4.5_0001304g0070.1	DOF5.1	Dof				√
Nitab4.5_0000812g0100.1	DPB	E2F/DP			√
Nitab4.5_0001175g0090.1	DRE2D	ERF			√
Nitab4.5_0000058g0020.1	DRE2C	ERF		√
Nitab4.5_0000600g0060.1	ERF5	ERF		√
Nitab4.5_0001161g0130.1	ERFL1	ERF		√
Nitab4.5_0001088g0200.1	ERFC3	ERF				√
Nitab4.5_0000185g0110.1	ERF2	ERF				√
Nitab4.5_0002211g0030.1	ERF1	ERF				√
Nitab4.5_0000600g0080.1	ERF2	ERF				√
Nitab4.5_0001393g0040.1	ERF3	ERF				√
Nitab4.5_0002716g0070.1	RAP2.12	ERF				√
Nitab4.5_0003987g0060.1	RAP2.12	ERF				√
Nitab4.5_0000306g0370.1	RAP2.3	ERF				√
Nitab4.5_0000116g0330.1	RAP2.3	ERF				√
Nitab4.5_0000440g0010.1	HHO5	G2-like		√
Nitab4.5_0000102g0300.1	PCL1	G2-like		√
Nitab4.5_0000463g0190.1	PCL1	G2-like				√
Nitab4.5_0002877g0010.1	PAT1	GRAS	√
Nitab4.5_0002155g0030.1	ATML1	HD-ZIP	√	√
Nitab4.5_0000351g0080.1	HGL2	HD-ZIP	√
Nitab4.5_0002107g0010.1	ROC5	HD-ZIP		√	√
Nitab4.5_0000319g0290.1	ATB12	HD-ZIP		√
Nitab4.5_0000786g0030.1	ATHB6	HD-ZIP		√
Nitab4.5_0002347g0050.1	ATML1	HD-ZIP		√
Nitab4.5_0000091g0520.1	ATML1	HD-ZIP		√
Nitab4.5_0000618g0160.1	HAT1	HD-ZIP		√
Nitab4.5_0000036g0240.1	HAT22	HD-ZIP		√
Nitab4.5_0004337g0010.1	HAT4	HD-ZIP		√
Nitab4.5_0000679g0080.1	HAT5	HD-ZIP		√
Nitab4.5_0004605g0080.1	HAT5	HD-ZIP		√
Nitab4.5_0005402g0040.1	HAT5	HD-ZIP		√
Nitab4.5_0003055g0010.1	HDG5	HD-ZIP		√
Nitab4.5_0000411g0020.1	HDG5	HD-ZIP		√
Nitab4.5_0000892g0150.1	HOX27	HD-ZIP		√
Nitab4.5_0004721g0030.1	ATB40	HD-ZIP				√
Nitab4.5_0001614g0200.1	HAT22	HD-ZIP				√
Nitab4.5_0005726g0020.1	HAT22	HD-ZIP				√
Nitab4.5_0000185g0030.1	HAT4	HD-ZIP				√
Nitab4.5_0004087g0010.1	ET2	HRT-like	√		√
Nitab4.5_0000938g0020.1	ET2	HRT-like	√		√
Nitab4.5_0000716g0250.1	HSFB2B	HSF	√
Nitab4.5_0002328g0020.1	HSFB3	HSF		√
Nitab4.5_0002228g0010.1	SOC1	MIKC_MADS	√
Nitab4.5_0000131g0290.1	SVP	MIKC_MADS		√	√
Nitab4.5_0000354g0070.1	ANR1	MIKC_MADS			√
Nitab4.5_0000070g0110.1	MYB48	MYB	√		√	√
Nitab4.5_0000664g0320.1	MYB3R1	MYB			√
Nitab4.5_0006893g0010.1	MYB20	MYB		√		√
Nitab4.5_0000052g0200.1	MYB3R1	MYB		√
Nitab4.5_0000568g0090.1	MYB106	MYB		√
Nitab4.5_0003062g0070.1	MYB124	MYB		√
Nitab4.5_0000569g0180.1	MYB73	MYB		√
Nitab4.5_0000895g0070.1	MYB108	MYB				√
Nitab4.5_0000044g0310.1	MYB15	MYB				√
Nitab4.5_0000363g0160.1	MYB2	MYB				√
Nitab4.5_0000610g0290.1	MYB48	MYB				√
Nitab4.5_0001373g0030.1	MYB73	MYB				√
Nitab4.5_0004087g0040.1	MYBS3	MYB				√
Nitab4.5_0000016g0360.1	PHL5	MYB				√
Nitab4.5_0001047g0070.1	SRM1	MYB				√
Nitab4.5_0001135g0030.1	NAC60	NAC	√
Nitab4.5_0002692g0070.1	NAC078	NAC	√
Nitab4.5_0000662g0120.1	JA2	NAC		√
Nitab4.5_0000322g0110.1	NAC2	NAC		√
Nitab4.5_0000111g0160.1	NAC2	NAC		√
Nitab4.5_0004208g0010.1	NAC2	NAC		√
Nitab4.5_0000313g0020.1	NAC22	NAC		√
Nitab4.5_0000188g0310.1	NAC22	NAC		√
Nitab4.5_0007026g0040.1	NAC71	NAC		√
Nitab4.5_0000913g0020.1	NAC83	NAC		√
Nitab4.5_0004300g0180.1	NAP1	NAC		√
Nitab4.5_0000040g0110.1	NAP1	NAC		√
Nitab4.5_0000014g0100.1	NAP2	NAC		√
Nitab4.5_0003748g0030.1	NC104	NAC		√
Nitab4.5_0002354g0140.1	BRN2	NAC				√
Nitab4.5_0001000g0040.1	NAC17	NAC				√
Nitab4.5_0001464g0080.1	NAC83	NAC				√
Nitab4.5_0000568g0080.1	NC100	NAC				√
Nitab4.5_0001225g0060.1	NF-YA7	NF-YA			√
Nitab4.5_0000073g0050.1	NFYA3	NF-YA		√		√
Nitab4.5_0000082g0020.1	NFYA1	NF-YA		√
Nitab4.5_0000220g0150.1	NFYA2	NF-YA		√
Nitab4.5_0003213g0040.1	NF-YC1	NF-YC	√		√	√
Nitab4.5_0000280g0010.1	RAV1	RAV				√
Nitab4.5_0003291g0010.1	TCP4	TCP		√		√
Nitab4.5_0001082g0060.1	TCP8	TCP				√
Nitab4.5_0000365g0240.1	TCP8	TCP				√
Nitab4.5_0000049g0070.1	ASR3	Trihelix		√
Nitab4.5_0005043g0010.1	VOZ1	VOZ				√
Nitab4.5_0000495g0100.1	WOX13	WOX				√
Nitab4.5_0002944g0110.1	WRKY53	WRKY	√			√
Nitab4.5_0000202g0490.1	WRKY44	WRKY	√
Nitab4.5_0002362g0040.1	WRKY57	WRKY			√
Nitab4.5_0000555g0130.1	WRKY11	WRKY		√		√
Nitab4.5_0001159g0160.1	WRKY17	WRKY		√		√
Nitab4.5_0000047g0140.1	WRKY33	WRKY		√		√
Nitab4.5_0001226g0020.1	WRKY33	WRKY		√		√
Nitab4.5_0000604g0060.1	WRKY15	WRKY		√
Nitab4.5_0002944g0150.1	WRKY19	WRKY		√
Nitab4.5_0003748g0020.1	WRKY19	WRKY		√
Nitab4.5_0000508g0130.1	WRKY40	WRKY		√
Nitab4.5_0000048g0080.1	WRKY70	WRKY		√
Nitab4.5_0000381g0130.1	WRKY70	WRKY		√
Nitab4.5_0000915g0120.1	WRKY22	WRKY				√
Nitab4.5_0000046g0020.1	WRKY24	WRKY				√
Nitab4.5_0000006g0300.1	WRKY31	WRKY				√
Nitab4.5_0000005g0190.1	WRKY31	WRKY				√
Nitab4.5_0002568g0030.1	WRKY40	WRKY				√
Nitab4.5_0004506g0060.1	WRKY41	WRKY				√
Nitab4.5_0000223g0340.1	WRKY53	WRKY				√
Nitab4.5_0000437g0130.1	WRKY69	WRKY				√
Nitab4.5_0000171g0190.1	WRKY70	WRKY				√
Nitab4.5_0005992g0010.1	WRKY7	WRKY				√
